# Supplementary material for: New Triterpenoids from the Leaves of Heritiera littoralis and Their Anti-Inflammatory Activity
Source: Molecules. 2024 Dec 31;30(1):131. doi: 10.3390/molecules30010131 (PMC11721666; doi:10.3390/molecules30010131)
Supplement: Supplementary file 1 [file molecules-30-00131-s001.zip]

Archive with 1 entries (1 files):
- molecules-3406054-supplementary.pdf
